# Supplementary material for: Regulation of Human Renal Transporters by Pregnancy-Related Hormones in Primary Proximal Tubular Epithelial Cells
Source: Metabolites. 2026 Apr 24;16(5):292. doi: 10.3390/metabo16050292 (PMC13208586; doi:10.3390/metabo16050292)
Supplement: Supplementary file 1 [file metabolites-16-00292-s001.zip]

Archive with 1 entries (1 files):
- metabolites-4210294-supplementary.pdf
